# Supplementary material for: Synthesizing Complex-Valued Multicoil MRI Data from Magnitude-Only Images
Source: Bioengineering (Basel). 2023 Mar 14;10(3):358. doi: 10.3390/bioengineering10030358 (PMC10045391; doi:10.3390/bioengineering10030358)
Supplement: Supplementary file 1 [file bioengineering-10-00358-s001.zip]

Archive with 1 entries (1 files):
- bioengineering-2225976-supplementary.pdf
